# Supplementary material for: Solvent- and Co-Catalyst-Free Cycloaddition of Carbon Dioxide and Epoxides Catalyzed by Recyclable Bifunctional Niobium Complexes
Source: Materials (Basel). 2023 May 4;16(9):3531. doi: 10.3390/ma16093531 (PMC10179855; doi:10.3390/ma16093531)
Supplement: Supplementary file 1 [file materials-16-03531-s001.zip]

Archive with 1 entries (1 files):
- materials-2320592-supplementary.pdf
